# Supplementary material for: Anti-inflammatory dopamine- and serotonin-based endocannabinoid epoxides reciprocally regulate cannabinoid receptors and the TRPV1 channel
Source: Nat Commun. 2021 Feb 10;12:926. doi: 10.1038/s41467-021-20946-6 (PMC7876028; doi:10.1038/s41467-021-20946-6)
Supplement: Supplementary file 8 — Source Data [file 41467_2021_20946_MOESM8_ESM.xlsx]

## Sheet: Figure 2c
Figure 2c
		(ng/mL )
		14/15-epoNADA
NADA + LPS	A	4.67
	B	4.78
	C	5.05
NADA - LPS	A	2.63
	B	2.9
	C	3.06
NADA + SKF 525A	A	2.3
	B	4.93
	C	5.07
		(ng/mL )
		14/15-epoNA5HT
NA5HT + LPS	A	7.04
	B	6.51
	C	6.91
NA5HT - LPS	A	6.23
	B	2.91
	C	3.32
NA5HT + SKF 525A	A	4.9
	B	5.34
	C	5.76

## Sheet: Figure 3a
Figure 3a
	(ng/mL )
	14/15-epoNADA	CTRL (no AEA)
0A	4.67	4.67
0B	4.78	4.78
0C	5.05	5.05
10A	15.8	13.5
10B	13.4	10.8
10C	16.2	13.1
10D	12.7	10.0737
10E	17.6	10.0737
10F	16.9	10.1396
30A	16.3	15.3
30B	14.2	15.3
30C	16.3	15.4
30D	60.1	24.5
30E	52.5	22
30F	46.9	26.9

## Sheet: Figure 3b
Figure 3b
	(ng/mL )
	14/15-epoNA5HT	CTRL (no AEA)
0A	7.04	7.04
0B	6.51	6.51
0C	6.91	6.91
10A	10	30
10B	10.1	31.1
10C	10.2	27.4
10D	11.2	15.3
10E	10.1	15.3
10F	10.8	15.4
30A	12.4	30
30B	12.8	31.1
30C	11.5	27.4
30D	17.9	30.9
30E	21.3	30.8
30F	19.4	30.9

## Sheet: Figure 3d
Figure 3d
	(ng/mL )
NADA (uM)	14/15-epoNADA
10A	7.33
10B	7.52
10C	7.59
25A	18
25B	18.3
25C	18.7
50A	33.4
50B	31.9
50C	33.6
75A	47.2
75B	49.3
75C	47.8
100A	86.2
100B	85.5
100C	85.8

## Sheet: Figure 3e
Figure 3e
	(ng/mL )
NA5HT (uM)	14/15-epoNA5HT
10A	89.2
10B	60.6
10C	58.1
25A	190
25B	197
25C	133
50A	209
50B	298
50C	329
75A	523
75B	590
75C	776
100A	1050
100B	1240
100C	1180

## Sheet: Figure 3f
Figure 3f
AEA + 25 NADA
	(ng/mL)
AEA (uM)	5/6-EET-EA	8/9-EET-EA	11/12-EET-EA	14/15-EET-EA
5A	0.41	1.33	1.91	6.72
5B	0.439	1.55	2.74	8.3
5C	0.432	1.32	2.14	7.09
10A	0.938	2.16	4.41	12
10B	1	2.42	5.35	13.4
10C	1.07	2.58	5.57	15.5
20A	1.58	3.9	10.4	23.6
20B	1.87	4.24	10.9	26.9
20C	1.77	4.13	10.5	23.1
40A	3.48	7.87	21.2	49.1
40B	2.92	5.52	14.4	32
40C	2.73	5.56	14	32.3
80A	7.5	14.2	38.8	76.6
80B	5.59	9.61	22.7	49
80C	5.36	9.7	22.8	48.7
CTRL-A	4.24	13.6	42	68
CTRL-B	4.64	15.2	48.7	91.8
AEA + 75 NADA
	(ng/mL)
AEA (uM)	5/6-EET-EA	8/9-EET-EA	11/12-EET-EA	14/15-EET-EA
5A	0.768	1.09	0.343	2.79
5B	0.73	1.07	0.277	2.95
5C	0.6	0.916	0.135	3.01
10A	0.711	1.32	1.05	5.05
10B	0.853	1.3	0.959	4.88
10C	0.831	1.44	1.72	6.94
20A	1.14	1.69	2.12	7.57
20B	1.4	2.61	5.16	16.5
20C	1.72	2.27	3.76	10.9
40A	2.2	3.76	7.66	18.6
40B	2.14	3.29	6.88	17.6
40C	2.13	3.12	5.74	14.7
80A	4.33	6	13	33.4
80B	4.47	6.29	13.1	35.4
80C	4.79	6.38	13.4	36.6
ctrl-A	6.77	22.2	59.5	80.1
ctrl-B	7.05	22.5	61.7	85.8

## Sheet: Figure 3g
Figure 3g
AEA + 25 NA5HT
	(ng/mL)
AEA (uM)	5/6-EET-EA	8/9-EET-EA	11/12-EET-EA	14/15-EET-EA
5A	0.913	1.92	3.76	8.97
5B	1.06	2.37	7.51	14
5C	3.19	5.34	13.5	27.5
10A	4.26	10.3	32.2	63.3
10B	1.22	2.44	5.1	12.3
10C	1.97	3.41	9.3	19.9
20A	3.7	7.64	22.2	42.8
20B	2.63	5.02	13.1	27.3
20C	3.73	5.34	13.7	28.3
40A	8.14	14.3	42.5	76.5
40B	37.1	25.8	54.1	106
40C	5.96	9.35	25.3	50.7
80A	4.74	10.7	28.4	52.5
80B	8.08	13.7	36.1	67.3
80C	8.27	13.7	35.7	68.2
ctrl-A	10.5	24.3	74.5	102
ctrl-B	10.1	24.2	76.1	102
AEA + 75 NA5HT
	(ng/mL)
AEA (uM)	5/6-EET-EA	8/9-EET-EA	11/12-EET-EA	14/15-EET-EA
5A	2.64	1.65	3.79	7.38
5B	1.51	1.67	3.9	7.67
5C	2.67	1.55	2.94	6.58
10A	3.64	2.46	4.5	9.54
10B	7.71	3.15	4.46	10.5
10C	3.48	3.18	5.99	12.9
20A	28.3	10.8	12.4	32.2
20B	23	10.2	13.4	33.1
20C	25	9.75	11.9	30.1
40A	33	13.9	16.5	41.9
40B	42.9	15.7	17.7	45.5
40C	134	42.6	45.9	121
80A	56.9	21.9	25.4	69.7
80B	82.7	29.9	33.3	90.2
80C	67	26.3	29	71.6
ctrl-A	13.7	23.6	47.4	74
ctrl-B	25.9	30.9	55.4	75.4

## Sheet: Figure 3h
Figure 3h
25 NA5HT
	(ng/mL )
NA5HT (uM)	14/15-epoNA5HT
5A	13.2
5B	13.9
5C	14.9
10A	18
10B	12.6
10C	17.5
20A	13.9
20B	12.8
20C	22.5
40A	23.2
40B	38.7
40C	25
80A	13.4
80B	27.2
80C	25.5
75 NA5HT
	(ng/mL )
NA5HT (uM)	14/15-epoNA5HT
5A	1480
5B	271
5C	1260
10A	1030
10B	4250
10C	942
20A	6700
20B	3430
20C	6540
40A	4890
40B	7770
40C	7690
80A	5420
80B	12800
80C	11600

## Sheet: Figure 3i
Figure 3i
25 NADA
	(ng/mL )
NADA (uM)	14/15-epoNADA
5A	3.53
5B	4.55
5C	4.12
10A	3.22
10B	4.55
10C	2.81
20A	3.13
20B	3.14
20C	3.11
40A	3.38
40B	3.86
40C	5.34
80A	6.67
80B	5.92
80C	5.62
75 NADA
	(ng/mL )
NADA (uM)	14/15-epoNADA
5A	4.26
5B	4.95
5C	5.11
10A	5.84
10B	7.31
10C	5.31
20A	8.42
20B	13.3
20C	21.4
40A	10.6
40B	9.76
40C	8.86
80A	17
80B	16
80C	19.4

## Sheet: Figure 5a
	NA5HT
	LPS+	0.831	0.815	0.831
	LPS-	0.082	0.102	0.086
	0.1 uM	0.778	0.797	0.78
	0.5 uM	0.729	0.675	0.739
	1 uM	0.548	0.467	0.487
	2.5 uM	0.378	0.35	0.247
	5 uM	0.226	0.235	0.25

[truncated: 41 more sheets: Figure 5b, Figure 5c, Figure 5d, Figure 5e, Figure 5f, Figure 5g, Figure 5h, Figure 5i, Figure 5j, Figure 5k, Figure 5l, Figure 5m, Figure 5n, Figure 6d, Figure 6e, Figure 6i, Supplementary Figure 6, Supplementary Figure 27a, Supplementary Figure 27b, Supplementary Figure 27c …]
